# Supplementary material for: Inactive immune pathways in triple negative breast cancers that showed resistance to neoadjuvant chemotherapy as inferred from kinase activity profiles
Source: Oncotarget. 2018 Sep 28;9(76):34229–39. doi: 10.18632/oncotarget.26026 (PMC6188135; doi:10.18632/oncotarget.26026)
Supplement: Supplementary file 2 [file oncotarget-09-34229-s002.xlsx]

## Sheet: Supplementary Table 1
Supplementary Table 1: The 35 peptides that were identified as statistically differentially phosphorylated between non-responders and controls,
the frequency of their occurence in immune related pathways and putative upstream kinases derived from Reactome, Phosphosite and Human Protein Reference Database.
	Peptide properties			Frequency of occurrence in pathways						Putative upstream kinases
ID	UniprotAccession	p value		Immune	Signal transduction	Development
ANXA1_14_26	P04083	0.0468141						ABL	EGFR	SRC
CALM_95_107	P62158	0.0158216		3	3	5
CD3Z_116_128	P20963	0.0365862		2	2			FYN
EGFR_1103_1115	P00533	0.0416487		1	4	7		EGFR
EGFR_1190_1202	P00533	0.020435		1	4	7		ABL	EGFR
EPOR_419_431	P19235	0.0359512		1		1		JAK2
ERBB2_1241_1253	P04626	0.0287697			2	2		EGFR	HER2/ErbB2
FAK1_569_581	Q05397	0.00911233		4	5	5		BMX	FAK	INSR	MET	RET	SRC	FGR
FAK2_572_584	Q14289	0.036968		4	5	7
FER_707_719	P16591	0.0490061		1				FER	FES	SRC
FES_706_718	P07332	0.0476328		1		1		FER	FES
FGFR2_762_774	P21802	0.0375971						FGFR2
K2C6B_53_65	P04259	0.0255917
KSYK_518_530	P43405	0.0426366		6	2			SYK
MET_1227_1239	P08581	0.0331253			1			BMX	MET	RON	MST1R
MK01_180_192	P28482	0.037794		10	11	12		JAK2	Erk1	Erk2	MAP2K1	MAP2K2	RAF1	RET	LCK
MK07_211_223	Q13164	0.0138861		1				MAP3K5	MAP3K6	MAP2K4	MAP2K5	MAP2K7	RET
MK10_216_228	P53779	0.0139183		8	5	1		MAP2K4	MAP2K7
MK12_178_190	P53778	0.0235495		7	5	3		MAP2K4	MAP2K6
NTRK2_696_708	Q16620	0.028034						SRC	TRK-B	MER	INSR	IGF1R
PAXI_24_36	P49023	0.0464152		3	2	3		FAK	ABL	VEGFR2	PTK6
PDPK1_2_14	O15530	0.0443448		7	8	8		SRC	RET	INSR
PGFRB_1002_1014	P09619	0.0380718			3			PDGFRa
PGFRB_1014_1028	P09619	0.0312761			3			PDGFRb
PGFRB_709_721	P09619	0.046296			3
PP2AB_297_309	P62714	0.0303256		3	2	1		EGFR	INSR	LCK	SRC
PRRX2_202_214	Q99811	0.0421639
RAF1_332_344	P04049	0.0470627		9	9	12		JAK2	SRC
RB_804_816	P06400	0.0220123						ABL
RON_1353_1365	Q04912	0.0196399						RON	MST1R	MET
TEC_512_524	P42680	0.0225582		1		1		TEC	LCK	SYK	LYN	JAK2
TYRO3_679_691	Q06418	0.0151334						FLT1	VEGFR1
VGFR1_1326_1338	P17948	0.00647748			2	1		FLT1
VGFR2_1052_1064	P35968	0.0281209			1	1		VEGFR2
ZAP70_485_497	P43403	0.0397354		2	2			LCK	ZAP70
